# Supplementary material for: Dataset of quantitative spectral EEG of different stages of kindling acquisition in rats
Source: Data Brief. 2017 Nov 16;16:239–43. doi: 10.1016/j.dib.2017.11.045 (PMC5709293; doi:10.1016/j.dib.2017.11.045)
Supplement: Supplementary file 1 — Supplementary material [file mmc1.zip]

Archive with 2 entries (2 files):
- coi_disclosure-DIB-17-00672-first author.pdf
- coi_disclosure-DIB-17-00672-second-author.pdf
